# Supplementary material for: Exploring University Faculty’s AI Well-Being: A Structural Equation Model of Social Supports, AI Literacy, and Technological Self-Efficacy
Source: Behav Sci (Basel). 2026 Jul 10;16(7):1168. doi: 10.3390/bs16071168 (PMC13405811; doi:10.3390/bs16071168)
Supplement: Supplementary file 1 [file behavsci-16-01168-s001.zip]

Archive with 1 entries (1 files):
- behavsci-4263474-supplementary.pdf
